# Supplementary material for: The effect of livestock grazing on plant diversity and productivity of mountainous grasslands in South America – A meta‐analysis
Source: Ecol Evol. 2024 Apr 15;14(4):e11076. doi: 10.1002/ece3.11076 (PMC11019300; doi:10.1002/ece3.11076)
Supplement: Supplementary file 2 — Data S1. [file ECE3-14-e11076-s002.xlsx]

## Sheet: DATA
No	A1	Pub	Country	Site	Language	UTMX	UTMY	Lat	Long	CZ	Temp	Precip	Alt	EX_t	G_Int	G_his	Hrb_type	Grs_type	Others	E_N	G_N	NS	Ediv_M	Ediv_sd	Gdiv_M	Gdiv_sd	Ediv2_M	Ediv2_sd	Gdiv2_M	Gdiv2_sd	Erich_M	Erich_sd	Grich_M	Grich_sd	Ebiot_M	Ebiot_sd	Gbiot_M	Gbiot_sd	Ebiol_M	Ebiol_sd	Gbiol_M	Gbiol_sd	Ebios_M	Ebios_sd	Gbios_M	Gbios_sd	Ebiod_M	Ebiod_sd	Gbiod_M
1	Ayarde 1	2013	Argentina	Agua Rica - Melcho	Spanish	770282	6.96629e+06	-27.4	-66.2667	Subtropical	12.4667	258	3250	1	Low	Short	Cattle	Tall grassland	2005	10	10	1									15.4011	8.4553	13.9037	6.76443	336.898	390.636	295.722	461.658
1	Ayarde 2	2013	Argentina	Agua Rica - Melcho	Spanish	770282	6.96629e+06	-27.4	-66.2667	Subtropical	12.4667	258	3250	2	Low	Short	Cattle	Tall grassland	2006	10	10	1									13.1551	2.70564	15.0802	5.41129	441.711	284.099	329.412	355.121
1	Ayarde 3	2013	Argentina	Agua Rica - Melcho	Spanish	770282	6.96629e+06	-27.4	-66.2667	Subtropical	12.4667	258	3250	3	Low	Short	Cattle	Tall grassland	2007	10	10	1									14.8663	5.07324	11.2299	2.02955	318.182	260.423	190.909	224.911
1	Ayarde 4	2013	Argentina	Agua Rica - Pozos	Spanish	770282	6.96629e+06	-27.4	-66.2667	Subtropical	12.4667	258	2800	1	Low	Short	Cattle	Tall grassland	2005	10	10	1									13.4759	5.41161	13.6898	5.07324	365.054	368.93	312.366	357.031
1	Ayarde 5	2013	Argentina	Agua Rica - Pozos	Spanish	770282	6.96629e+06	-27.4	-66.2667	Subtropical	12.4667	258	2800	2	Low	Short	Cattle	Tall grassland	2006	10	10	1									13.262	5.07324	16.3636	5.74965	523.118	404.636	380.108	273.724
1	Ayarde 6	2013	Argentina	Agua Rica - Pozos	Spanish	770282	6.96629e+06	-27.4	-66.2667	Subtropical	12.4667	258	2800	3	Low	Short	Cattle	Tall grassland	2007	10	10	1									10.6952	4.73488	13.262	3.38237	504.301	333.228	233.333	428.438
2	Barros 1	2014	Argentina	Aconcagua Provincial Park	English	421846	6.38721e+06	-32.6306	-69.8383	Subtropical	0.0708333	329	3251	0.33	High	Short	Cattle	Bofedal	Meadow 1	5	5										3.4	0.894427	2.8	1.11803	1061	800.512	778	934.676
2	Barros 2	2014	Argentina	Aconcagua Provincial Park	English	421846	6.38721e+06	-32.6444	-69.8389	Subtropical	-0.0625	337	3200	0.33	High	Short	Cattle	Bofedal	Meadow 2	5	5										2	0.894427	2.2	1.34164	1313	809.457	793	733.43
2	Barros 3	2014	Argentina	Aconcagua Provincial Park	English	421846	6.38721e+06	-32.6386	-69.8981	Subtropical	-2.55417	374	3795	0.33	High	Short	Cattle	Bofedal	Meadow 3	10	10										2.9	1.26491	3.1	1.26491	1304	667.241	990	376.311
4	Carilla 1	2011	Argentina	Los Toldos valley	English	311409	7.51067e+06	-22.5	-64.8333	Subtropical	17.6458	762	1600	1	Low	Short	Cattle	Tall grassland	Growing season 1	5	5														708.571	178.885	662.857	166.109	228.571	114.999	182.857	76.6658	188.571	76.6658	217.142	127.778	148.571	76.6658	160
4	Carilla 2	2011	Argentina	Los Toldos valley	English	311409	7.51067e+06	-22.5	-64.8333	Subtropical	17.6458	762	1600	2	Low	Short	Cattle	Tall grassland	Growing season 2	5	5														618.44	164.93	680.851	202.99	164.539	101.495	158.865	76.1225	232.624	114.183	238.298	139.555	221.277	114.18	295.035
5	Cingolani	2003	Argentina	Pampa de Achala	English			-31.5667	-64.8333	Subtropical	9.40833	661	1800-2300	13	Low	Short	Cattle			3	3		1.64908	0.518362	1.31819	0.298794					13.041	6.97765	24.696	2.57789
7	de Villalobos	2010	Argentina	Ventania Moutain Range - Ernesto Tornquist Provincial Park	English			-38.0833	-62.2667	Subtropical	14.0958	787	1200	7	High	Short	Cattle	Tall grassland		2	3		3.9	0.8485	2.9	0.5196					67	6.7	53	5.3	287	25.7	107.6	16
9	Marquez	2002	Argentina	Pampa de Achala	Spanish	328960	6.51912e+06	-31.6167	-64.8167	Subtropical	9.7875	654	>2000	10	Moderate	Short	Cattle	Tall grassland		5	5		0.89	0.156525	2.46	0.290689					18	1.64	28.2	1.74
10	Nai-Bregaglio	2002	Argentina	Pampa de Achala	Spanish	328960	6.51912e+06	-31.6167	-64.8167	Subtropical	9.7875	654	2200	10	Moderate	Short	Cattle	Tall grassland		5	5		1.28	0.245967	3.6	0.424853					48	4.8	66	6.6
11	Passera 1	1996	Argentina	Puesto "La Pichana"	Spanish	507795	6.36164e+06	-32.8833	-68.9167	Subtropical	15.1333	255	1075	0	High	Short	Cattle	Tall grassland	1978	8	8	4	0.715	0.134	0.715	0.134
11	Passera. 2	1996	Argentina	Puesto "La Pichana"	Spanish	507795	6.36164e+06	-32.8833	-68.9167	Subtropical	15.1333	255	1075	2	High	Short	Cattle	Tall grassland	1980	8	8	4	0.785	0.148	0.775	0.007
11	Passera 3	1996	Argentina	Puesto "La Pichana"	Spanish	507795	6.36164e+06	-32.8833	-68.9167	Subtropical	15.1333	255	1075	3	High	Short	Cattle	Tall grassland	1981	8	8	4	0.655	0.106	0.64	0.184
12	Pucheta	1992	Argentina	Pampa de Achala	English	328960	6.51912e+06	-31.6167	-64.8167	Subtropical	9.7875	654	2250	12	High	Short	Cattle	Tall grassland		10	10		2.166	0.769	2.847	0.086					39	3.9	43	4.3
13	Pucheta (b) 1	1998	Argentina	Pampa de Achala	English	328960	6.51912e+06	-31.6167	-64.8167	Subtropical	9.7875	654	2150	2	High	Short	Cattle	Tall grassland		10	10		2.83	0.0948683	2.84	0.0948683					23.6	2.15035	25.2	3.06741	406.3	68.6214	269.7	26.5631	144.5	40.4772	162.8	26.2469	261.8	47.7504	106.9	15.8114	64	22.4522	15.5
13	Pucheta (b) 2	1998	Argentina	Pampa de Achala	English	328960	6.51912e+06	-31.6167	-64.8167	Subtropical	9.7875	654	2150	4	High	Short	Cattle	Tall grassland		10	10		2.53	0.221359	2.84	0.0948683					17.3	2.94092	25.2	3.06741	443.2	78.7407	269.7	26.5631	179.3	29.093	162.8	26.2469	263.9	62.6131	106.9	15.8114	137.3	27.5118	15.5
13	Pucheta(b) 3	1998	Argentina	Pampa de Achala	English	328960	6.51912e+06	-31.6167	-64.8167	Subtropical	9.7875	654	2150	15	High	Short	Cattle	Tall grassland		10	10		0.68	0.822192	2.84	0.0948683					4.4	5.15451	25.2	3.06741	1461.9	263.418	269.7	26.5631	338.7	83.1995	162.8	26.2469	1123.2	226.419	106.9	15.8114	882.4	270.375	15.5
3	Buttolph 1	2004	Bolivia	Cosapa	English	605867	8.00953e+06	-18	-68	Tropical	7.45833	333	3970	2	High	Long	Camelids	Bofedal	Bofedal	10	10		1.15	0.115	1.45	0.145	0.344828	0.0344828	0.27027	0.027027	5.5	0.55	7.5	0.75	452.632	190.212	422.556	779.849
6	Danet	2017	Bolivia	Palcoco valley	English	76385	14647.2	-16.1472	-68.2856	Tropical	4.36667	785	4000-5000	1.83	Low	Long	Camelids	Bofedal		20	20		1.22995	0.4233	1.6887	0.367424					19.545	5.222	19.727	4.429
8	Duchicela 1	2019	Perú	Huancavelica	English			-13.3083	-74.8131	Tropical	3.47083	826	4564	4.583	High	Long	Camelids	Bofedal	Pichccahuasi	6	6		1.1927	0.11927	1.40269	0.140269					5.25	0.525	5.875	0.5875	6.43041	0.643041	7.89522	0.789522
8	Duchicela 2	2019	Perú	Huancavelica	English			-13.25	-74.75	Tropical	3.29583	875	4480	3.583	High	Long	Camelids	Short grassland	Ingahuasi	6	6		1.67728	0.167728	1.5087	0.15087					5.95833	0.595833	4.95833	0.495833	6.46995	0.646995	4.42967	0.442967
3	Buttolph 2	2004	Bolivia	Cosapa	English	605867	8.00953e+06	-18	-68	Tropical	7.45833	333	3970	2	High	Long	Camelids	Gramadal	Gramadal	7	7														466.165	190.212	366.917	573.828
[truncated: 9 more columns]

## Sheet: Metadata
No	Assigned number
A1	First author
Pub	Year of publication
Country	Country of the project
Site	Site of the project
Language	Language of the paper
UTMX	East UTM Coordinates
UTMY	North UTM Coordinates
Alt	Altitude (m.a.s.l.)
CZ	Climatic zone
EX_t	eDuration of exclusion (in years)
G_Int	Grazing intensity in the project area
G_his	Grazing history of the study site
Hrb_type	Type of herbivore in the study site
Grs_type	Type of grassland
Others	Other variables/info to consider
E_N	Exclusion treatment sample size
G_N	Grazing treatment sample size
NS	Sampling unit size
Ediv_M	Shannon diversity index (H') of Exclusion treatment
Ediv_sd	Standard deviation for Shannon diversity index of Exclusion treatment
Cdiv_M	Shannon diversity index (H') of Cage (only) treatment
Cdiv_sd	Standard deviation for Shannon diversity index of Cage (only) treatment
E_Cdiv_M	Shannon diversity index (H') of Exclusion+Cage treatment
E_Cdiv_sd	Standard deviation for Shannon diversity index of Exclusion+Cage treatment
Gdiv_M	Shannon diversity index (H') of Grazing treatment
Gdiv_sd	Standard deviation for Shannon diversity index of Grazing treatment
Ediv2_M	Simpson diversity index (λ) of Exclusion treatment
Ediv2_sd	Standard deviation for Simpson diversity index of Exclusion treatment
Cdiv2_M	Simpson diversity index (λ) of Cage (only) treatment
Cdiv2_sd	Standard deviation for Simpson diversity index of Cage (only) treatment
E_Cdiv2_M	Simpson diversity index (λ) of Exclusion+Cage treatment
E_Cdiv2_sd	Standard deviation for Simpson diversity index of Exclusion+Cage treatment
Gdiv2_M	Simpson diversity index (λ) of Grazing treatment
Gdiv2_sd	Standard deviation for Simpson diversity index of Grazing treatment
Erich_M	Species richness of Exclusion treatment
Erich_sd	Standard deviation for Species richness of Exclusion treatment
Crich_M	Species richness of Cage (only) treatment
Crich_sd	Standard deviation for Species richness of Cage (only) treatment
E_Crich_M	Species richness of Exclusion+Cage treatment
E_Crich_sd	Standard deviation for Species richness of Exclusion+Cage treatment
Grich_M	Species richness of Grazing treatment
Grich_sd	Standard deviation for Species richness of Grazing treatment
Ebiot_M	Total biomass (g/m2) of Exclusion treatment
Ebiot_sd	Standard deviation for Total biomass (g/m2) of Exclusion treatment
Cbiot_M	Total biomass (g/m2) of Cage (only) treatment
Cbiot_sd	Standard deviation for Total biomass (g/m2) of Cage (only) treatment
E_Cbiot_M	Total biomass (g/m2) of Exclusion+Cage treatment
E_Cbiot_sd	Standard deviation for Total biomass (g/m2) of Exclusion+Cage treatment
Gbiot_M	Total biomass (g/m2) of Grazing treatment
Gbiot_sd	Standard deviation for Total biomass (g/m2) of Grazing treatment
Ebiol_M	Live biomass (g/m2) of Exclusion treatment
Ebiol_sd	Standard deviation for Live biomass (g/m2) of Exclusion treatment
Gbiol_M	Live biomass (g/m2) of Grazing treatment
Gbiol_sd	Standard deviation for Live biomass (g/m2) of Grazing treatment
Ebios_M	Standing dead biomass (g/m2) of Exclusion treatment
Ebios_sd	Standard deviation for Standing dead biomass (g/m2) of Exclusion treatment
Gbios_M	Standing dead biomass (g/m2) of Grazing treatment
Gbios_sd	Standard deviation for Standing dead biomass (g/m2) of Grazing treatment
Ebiod_M	Dead biomass (g/m2) of Exclusion treatment
Ebiod_sd	Standard deviation for Dead biomass (g/m2) of Exclusion treatment
Gbiod_M	Dead biomass (g/m2) of Grazing treatment
Gbiod_sd	Standard deviation for Dead biomass (g/m2) of Grazing treatment
Enppt_M	Total aboveground productivity (g /m2·day) of Exclusion treatment
Enppt_sd	Standard deviation for Total aboveground productivity (g /m2·day) of Exclusion treatment
Cnppt_M	Total aboveground productivity (g /m2·day) of Cage (only) treatment
Cnppt_sd	Standard deviation for Total aboveground productivity (g /m2·day) of Cage (only) treatment
E_Cnppt_M	Total aboveground productivity (g /m2·day) of Exclusion+Cage treatment
E_Cnppt_sd	Standard deviation for Total aboveground productivity (g /m2·day) of Exclusion+Cage treatment
Gnppt_M	Total aboveground productivity (g /m2·day) of Grazing treatment
Gnppt_sd	Standard deviation for Total aboveground productivity (g /m2·day) of Grazing treatment
Enppl_M	Live aboveground productivity (g /m2·day) of Exclusion treatment
Enppl_sd	Standard deviation for Live aboveground productivity (g /m2·day) of Exclusion treatment
Gnppl_M	Live aboveground productivity (g /m2·day) of Grazing treatment
Gnppl_sd	Standard deviation for Live aboveground productivity (g /m2·day) of Grazing treatment
